# Supplementary material for: Plasma 5-Fluorouracil Exposure, Clinical Outcomes, and Therapeutic Drug Monitoring in Advanced Colorectal Cancer
Source: Cancers (Basel). 2026 May 21;18(10):1673. doi: 10.3390/cancers18101673 (PMC13204452; doi:10.3390/cancers18101673)
Supplement: Supplementary file 1 [file cancers-18-01673-s001.zip]

Archive with 1 entries (1 files):
- 0508Supplementary_Table_Specific_Adverse_Events_by_AUC.xlsx
