# Supplementary material for: Plasma 5-Fluorouracil Exposure, Clinical Outcomes, and Therapeutic Drug Monitoring in Advanced Colorectal Cancer
Source: Cancers (Basel). 2026 May 21;18(10):1673. doi: 10.3390/cancers18101673 (PMC13204452; doi:10.3390/cancers18101673)
Supplement: Supplementary file 1 [file cancers-18-01673-s001.zip › 0508Supplementary_Table_Specific_Adverse_Events_by_AUC.xlsx]

## Sheet: Supplementary_Table_S1
Supplementary Table S1. Specific Grade ≥2 adverse events according to representative AUC subgroup.
Adverse event	Representative AUC <20 mg·h/L (n = 3)	Representative AUC 20–30 mg·h/L (n = 8)	Representative AUC >30 mg·h/L (n = 4)
Any Grade ≥2 AE	2 (66.7%)	2 (25.0%)	4 (100.0%)
Paronychia	1 (33.3%)	1 (12.5%)	0 (0.0%)
Fatigue	0 (0.0%)	1 (12.5%)	2 (50.0%)
Lymphedema	0 (0.0%)	1 (12.5%)	2 (50.0%)
Diarrhea	0 (0.0%)	1 (12.5%)	2 (50.0%)
Stomatitis	1 (33.3%)	1 (12.5%)	3 (75.0%)
Anorexia	2 (66.7%)	1 (12.5%)	2 (50.0%)
Peripheral neuropathy	2 (66.7%)	2 (25.0%)	4 (100.0%)
Hyperpigmentation	0 (0.0%)	1 (12.5%)	0 (0.0%)
Leukopenia	0 (0.0%)	0 (0.0%)	1 (25.0%)
Neutropenia	0 (0.0%)	0 (0.0%)	1 (25.0%)
Acneiform rash	1 (33.3%)	1 (12.5%)	1 (25.0%)
Nausea/vomiting	1 (33.3%)	0 (0.0%)	0 (0.0%)
Supplementary Table S2. Overall adverse-event severity according to representative AUC subgroup.
Toxicity grade	Representative AUC <20 mg·h/L (n = 3)	Representative AUC 20–30 mg·h/L (n = 8)	Representative AUC >30 mg·h/L (n = 4)
<Grade 2	1 (33.3%)	6 (75.0%)	0 (0.0%)
Grade ≥2	2 (66.7%)	2 (25.0%)	4 (100.0%)
Grade 2	2 (66.7%)	2 (25.0%)	1 (25.0%)
Grade 3	0 (0%)	0 (0.0%)	3 (75.0%)
AUC, area under the concentration–time curve; AE, adverse event. Values are shown as n (%). Representative AUC subgroups were classified according to the categories used in the main analysis. For each adverse-event category, the maximum recorded grade across available treatment cycles was used. Because multiple adverse-event categories could occur in the same patient, the sum of specific adverse …

## Sheet: Definitions
Item	Definition
Underexposure	Representative AUC <20 mg·h/L
Target range	Representative AUC 20–30 mg·h/L
Overexposure	Representative AUC >30 mg·h/L
Adverse event grade	Maximum recorded grade across available treatment cycles for each adverse-event category.
Purpose	Exploratory supplementary analysis to address reviewer concern regarding specific toxicities and representative AUC subgroups.
